# Supplementary material for: Sex-specific regulatory architecture of pancreatic islets from subjects with and without type 2 diabetes
Source: EMBO J. 2024 Nov 20;43(24):6364–82. doi: 10.1038/s44318-024-00313-z (PMC11649919; doi:10.1038/s44318-024-00313-z)
Supplement: Supplementary file 3 — Source data Fig. 5 [file 44318_2024_313_MOESM3_ESM.xlsx]

## Sheet: F5A
Insulin Secretion as a percentage of Total Insulin content (Figure 5A)
Time (min)	White Males			White Females					Black Males			Black Females
1	1.9064	1.89525	3.03636	2.10013	2.63088	1.97865	2.35254	1.4975	2.94338	3.53077	1.29272	1.77553	1.30383	2.86502	1.91536
2
3	1.35425	1.80846	2.88949	2.09626	2.51177	1.83723	0.86716	1.76739	2.74877	3.31856	1.49037	1.68521	1.29499	2.6362	1.85152
4
5	1.82894	1.91432	2.65015	1.74154	2.47915	1.59341	1.02967	1.65382	2.46642	3.29543	1.35057	2.1142	1.23416	2.00763	1.59013
6
7	1.95012	2.21283	2.80614	1.59411	2.27516	1.57243	2.15766	1.5953	2.27712	3.03758	1.34074	2.00526	1.19044	1.83701	1.60816
8
9	1.60817	1.46306	2.56083	1.51063	2.31047	1.33983	1.95987	1.48557	2.21585	2.88507	1.24165	1.46318	1.14762	1.71143	1.73397
10
11	1.60585	1.32059	2.66572	1.42731	2.80691	1.25304	1.56073	1.47214	2.25533	3.1569	1.17764	1.34715	1.22986	1.70192	1.60544
12
13	8.2104	7.90642	13.4975	8.38485	15.4952	4.78054	5.44844	4.96531	8.78461	12.7944	4.08577	5.32254	3.04301	7.04412	5.36338
14
15	3.40006	2.48599	4.75749	3.11867	6.94433	2.6114	2.31791	2.95685	4.80846	6.40589	1.72819	3.63102	4.13791	2.88611	3.06024
16
17	5.39354	6.05969	4.52043	2.83718	5.75223	2.34829	1.93306	3.90738	5.54602	5.92434	1.44074	4.38831	1.926	2.8782	2.70094
18
19	3.74259	6.47644	4.73433	2.36614	5.85334	2.49102	1.97712	4.06932	4.94979	5.34448	1.50102	5.40379	1.8204	3.01371	2.88201
20
21	2.92343	4.80166	4.72745	2.41209	6.35456	2.67264	1.74491	4.18548	4.47806	8.00692	1.97889	5.82228	2.5566	3.35336	3.04159
22
23	3.09658	5.13293	5.13408	1.74058	6.04385	3.01116	2.20859	4.15941	4.20779	6.90133	2.39177	5.311	2.48533	3.70681	3.23958
24
25	3.1528	5.72266	4.91756	2.3703	6.23112	3.17103	2.5877	4.43797	4.10748	5.51601	2.34823	5.06123	2.29242	4.11276	2.87879
26
27	3.5386	5.49757	4.9077	2.68212	5.92554	2.94102	1.88106	4.65144	3.79045	5.16946	2.25651	5.4138	2.32034	3.8306	3.05571
28
29	3.66823	4.99961	3.94958	2.18981	6.26692	2.77077	1.8918	4.44068	4.05678	5.73077	2.10479	4.87149	2.13631	3.65688	4.93937
30
31	3.47495	5.90237	4.28173	2.48651	5.79436	2.71461	2.31164	4.83094	4.08438	6.38734	2.04023	5.20398	2.33242	3.65558	3.40723
32
33	3.77345	5.75135	4.37479	1.91876	5.57951	2.90438	1.95663	4.37811	4.08946	5.02367	2.10037	2.40943	2.22613	3.72906	5.2043
34
35	3.58073	5.73458	4.46012	1.87201	5.66762	2.67807	1.73017	4.19932	3.86177	5.1609	2.14804	1.77026	2.08623	4.03823	3.6008
36
37	3.41356	6.35612	4.45974	3.04221	5.72018	2.56295	1.67784	4.39279	3.95331	5.29683	2.98963	1.84327	2.19443	4.43476	4.3911
38
39	3.56598	6.04038	4.29112	2.30693	5.35728	2.81802	1.47304	4.44843	3.73515	4.97978	2.41107	1.87605	2.09641	4.23794	7.99993
40
41	3.52601	5.36571	4.19109	2.42308	5.9985	2.83554	2.05369	4.32479	3.68619	3.84588	2.32352	3.57683	1.90837	4.04543	5.27707
42
43	1.86478	2.68919	2.02644	1.21682	2.54281	1.32506	1.07164	2.32242	1.85445	2.42916	1.21675	2.44582	1.01596	1.92875	2.02186
44
45	2.13721	2.28834	2.51859	0.3185	2.53562	1.19083	0.86783	2.14672	1.64147	1.85867	1.29943	2.48719	0.95155	1.8429	1.72011
46
47	2.55304	2.91052	2.86202	0.93107	2.21202	1.27007	1.02877	2.5642	2.07775	1.87099	1.39933	2.87737	0.93668	1.86932	1.59685
48
49	2.46358	2.90527	2.23233	1.24901	2.0591	1.38048	1.07257	2.48805	2.23201	1.60807	1.15127	2.07588	1.13313	4.80894	1.58863
50
51	2.39668	2.41835	1.96409	1.02278	2.10243	1.16064	1.09512	2.36803	1.80976	1.47853	1.3101	2.21117	1.02459	4.71832	2.70747
52
53	2.442	1.72032	1.88942	1.15821	2.01751	1.01452	0.8934	1.98311	1.51107	1.46067	1.0761	1.74906	0.92938	3.49463	2.38379
54
55	1.96427	1.55493	1.83159	1.60982	2.17081	1.2606	0.81151	1.73025	1.4154	1.33481	1.0959	1.65896	0.70707	2.75852	2.02831
56
57	1.84324	1.45665	1.69345	3.23342	2.90646	1.06786	0.62488	1.57189	1.47575	1.53829	0.93267	1.60673	0.77875	2.32096	1.45925
58
59	4.15821	3.34413	4.20031	6.78061	7.76308	3.53599	1.70299	4.15414	3.32247	5.21399	2.00641	5.09219	2.056	4.98515	4.9885
60
61	6.62643	9.43331	5.95272	5.79764	8.69096	5.10588	1.70785	5.22808	4.39951	4.1075	5.51951	5.79778	2.32567	4.99199	5.36985
62
63	3.01715	4.26674	3.14689	1.78927	2.60007	1.41739	1.11613	2.5498	2.8559	1.97887	0.80434	3.37573	0.82421	2.03565	2.11182
64
65	3.13965	4.15627	3.32548	2.20127	2.43112	1.30588	2.10658	4.46221	3.48408	2.85744	1.4098	3.44436	1.20688	2.39005	2.03582
66
67	2.73274	3.53367	2.14428	1.45153	2.05508	1.38888	2.24231	4.04701	3.2307	2.56864	1.6223	3.19459	1.00096	2.34782	2.9377
68
69	2.53619	2.80347	2.01028	1.44425	1.84402	1.29661	1.53898	3.08449	2.53598	2.14394	1.25103	2.5591	0.89038	1.91044	2.52706
70
71	2.22914	2.43247	2.06247	1.377	1.73012	1.11577	1.32488	2.96732	1.84437	2.19664	1.09192	2.09128	0.60399	1.97622	2.04217
72
73	2.09785	1.94033	1.43454	1.14038	1.80172	1.05904	1.42542	2.32935	1.35838	1.97388	0.98731	1.7327	0.73237	1.76019	1.53463
74
75	2.00123	1.6114	1.35821	1.45981	1.58586	0.97844	1.2558	2.12734	1.24525	1.7551	0.82657	1.5375	0.67315	1.62996	1.63241
76
77	1.82741	1.25373	1.27636	0.91635	1.68423	0.78731	1.19932	2.13935	1.13294	1.52176	0.73289	1.46851	0.68405	1.33545	1.44572
78
79	1.57058	1.11493	1.00491	1.46986	1.58259	0.73193	1.18005	1.75408	1.13295	1.93974	0.56077	1.46936	0.46861	1.05926	1.25312
80
81	1.64232	1.75979	1.52925	1.39697	1.45982	0.52144	0.9368	1.43451	0.80889	0.93622	4.23493	0.9768	0.492	0.96411	1.45632
82
83	1.59487	0.55093	1.21681	1.84562	1.48414	0.54195	0.87023	1.33941	0.68731	1.1763	3.947	1.04755	0.55301	1.28137	1.10093
84
85	1.80527	0.66766	1.1361	1.42017	1.58463	0.50416	0.88009	1.36548	1.58062	1.12608	3.44265	1.07628	0.68917	1.23026	0.93701
86
87	1.78942	0.93967	1.02634	2.11248	1.49816	0.62718	0.79848	1.5042	1.58802	1.09126	2.29454	1.10593	0.66785	1.0517	0.94022
88
89	1.64311	0.77603	0.99209	1.42491	1.62269	0.49007	0.52069	1.39654	1.07126	1.0413	1.56775	0.93045	0.61711	1.06203	0.77169
90
91	1.65071	0.82307	0.97971	1.09082	1.55619	0.435	0.50299	1.18209	0.84786	1.04453	1.27342	0.90336	0.5152	1.00063	0.78782
92
93	1.53038	0.76681	0.79208	1.00295	1.55674	0.44198	0.46931	1.18343	0.84604	0.97286	1.0907	0.86299	0.39919	1.12578	0.87189
94
95	1.6099	0.84647	0.89938	0.97561	4.45286	0.45603	0.46063	1.1901	0.84584	1.11507	0.93527	0.78834	0.46986	1.06102	0.73358
96
97	1.51589	0.81234	0.76815	1.69656	5.57367	0.5307	0.44332	1.00442	1.08171	0.98165	0.87807	0.71434	0.43693	1.06349	0.83334
98
99	3.9538	4.75388	6.02628	7.50239	13.0617	1.32065	4.2241	6.85624	7.63307	8.75507	1.75569	2.69852	1.21063	2.32854	1.51965
100
101	10.9165	13.4575	15.044	5.99856	6.33631	7.82647	8.03247	13.3731	9.55449	11.5933	1.54487	11.2706	5.89315	8.60971	3.60969
102
103	3.64154	3.87013	6.01751	2.88406	2.15822	3.42766	2.98785	4.58602	2.73305	4.91745	2.28099	2.56313	1.36607	3.89961	2.49462
104
105	2.63233	1.95761	3.89808	2.58118	1.64655	2.49434	2.26225	3.30029	1.42274	3.93587	2.24745	2.42689	1.19022	3.04207	2.35567
106
107	2.18007	1.65343	2.54649	2.09019	1.34375	2.96852	2.78149	2.50845	1.03238	3.12469	1.41555	2.00003	1.36622	2.32353	1.87075
108
109	2.87508	1.30151	1.12979	1.6048	1.21384	1.94585	1.91604	2.07271	1.07343	2.43909	1.09611	1.80343	0.76945	1.83737	1.44151
110
111	2.66888	1.11431	1.52159	2.28198	3.0633	1.30865	1.27169	1.94227	0.98878	2.40032	0.87745	1.44547	0.8767	1.62055	1.32562
112
113	2.31923	0.83229	1.21579	1.58695	3.01161	1.15674	1.00186	1.70626	0.94276	2.07225	0.75201	1.38466	0.79376	1.57105	1.25084
114
115	3.73218	0.74747	1.13383	1.25535	2.6198	0.90165	0.81501	1.43136	0.90465	1.88728	0.69106	0.58769	0.66565	1.27073	1.29061

## Sheet: F5B
Insulin Secretion as a percentage of Total Insulin content at 16.7mM Glucose stimulation AUC (Figure 5B)
White Males	White Females	Black Males	Black Females
120.4	86.95	140.4	127.6
172.5	203.3	190.6	73.37
159.1	89.2	70.09	120.9
	69.02		125.7
	132.5
Insulin Secretion as a percentage of Total Insulin content at IBMX stimulation AUC (Figure 5B)
White Males	White Females	Black Males	Black Females
36.39	39.01	29.01	36.85
42.71	48.52	29.87	13.88
35.14	24.82	21.03	33.82
	13.22		31.92
	33.2
Insulin Secretion as a percentage of Total Insulin content at Epi stimulation AUC (Figure 5B)
White Males	White Females	Black Males	Black Females
17.08	14.14	10.35	12.54
11.64	15.59	14.03	5.758
12.55	6.648	23.22	12.14
	10.51		13.08
	16.83
Insulin Secretion as a percentage of Total Insulin content at KCl stimulation AUC (Figure 5B)
White Males	White Females	Black Males	Black Females
44.3	39.72	44.27	37.71
48.59	60.36	57.55	19.47
60.51	29.16	16.1	35.91
	34.1		20
	56.13

## Sheet: F5C
Insulin Secretion as a percentage of Total Insulin content M and F (Figure 5C)
Time (Min)	Males						Females
1	1.9064	1.89525	3.03636	2.94338	3.53077	1.29272	2.10013	2.63088	1.97865	2.35254	1.4975	1.77553	1.30383	2.86502	1.91536
2
3	1.35425	1.80846	2.88949	2.74877	3.31856	1.49037	2.09626	2.51177	1.83723	0.86716	1.76739	1.68521	1.29499	2.6362	1.85152
4
5	1.82894	1.91432	2.65015	2.46642	3.29543	1.35057	1.74154	2.47915	1.59341	1.02967	1.65382	2.1142	1.23416	2.00763	1.59013
6
7	1.95012	2.21283	2.80614	2.27712	3.03758	1.34074	1.59411	2.27516	1.57243	2.15766	1.5953	2.00526	1.19044	1.83701	1.60816
8
9	1.60817	1.46306	2.56083	2.21585	2.88507	1.24165	1.51063	2.31047	1.33983	1.95987	1.48557	1.46318	1.14762	1.71143	1.73397
10
11	1.60585	1.32059	2.66572	2.25533	3.1569	1.17764	1.42731	2.80691	1.25304	1.56073	1.47214	1.34715	1.22986	1.70192	1.60544
12
13	8.2104	7.90642	13.4975	8.78461	12.7944	4.08577	8.38485	15.4952	4.78054	5.44844	4.96531	5.32254	3.04301	7.04412	5.36338
14
15	3.40006	2.48599	4.75749	4.80846	6.40589	1.72819	3.11867	6.94433	2.6114	2.31791	2.95685	3.63102	4.13791	2.88611	3.06024
16
17	5.39354	6.05969	4.52043	5.54602	5.92434	1.44074	2.83718	5.75223	2.34829	1.93306	3.90738	4.38831	1.926	2.8782	2.70094
18
19	3.74259	6.47644	4.73433	4.94979	5.34448	1.50102	2.36614	5.85334	2.49102	1.97712	4.06932	5.40379	1.8204	3.01371	2.88201
20
21	2.92343	4.80166	4.72745	4.47806	8.00692	1.97889	2.41209	6.35456	2.67264	1.74491	4.18548	5.82228	2.5566	3.35336	3.04159
22
23	3.09658	5.13293	5.13408	4.20779	6.90133	2.39177	1.74058	6.04385	3.01116	2.20859	4.15941	5.311	2.48533	3.70681	3.23958
24
25	3.1528	5.72266	4.91756	4.10748	5.51601	2.34823	2.3703	6.23112	3.17103	2.5877	4.43797	5.06123	2.29242	4.11276	2.87879
26
27	3.5386	5.49757	4.9077	3.79045	5.16946	2.25651	2.68212	5.92554	2.94102	1.88106	4.65144	5.4138	2.32034	3.8306	3.05571
28
29	3.66823	4.99961	3.94958	4.05678	5.73077	2.10479	2.18981	6.26692	2.77077	1.8918	4.44068	4.87149	2.13631	3.65688	4.93937
30
31	3.47495	5.90237	4.28173	4.08438	6.38734	2.04023	2.48651	5.79436	2.71461	2.31164	4.83094	5.20398	2.33242	3.65558	3.40723
32
33	3.77345	5.75135	4.37479	4.08946	5.02367	2.10037	1.91876	5.57951	2.90438	1.95663	4.37811	2.40943	2.22613	3.72906	5.2043
34
35	3.58073	5.73458	4.46012	3.86177	5.1609	2.14804	1.87201	5.66762	2.67807	1.73017	4.19932	1.77026	2.08623	4.03823	3.6008
36
37	3.41356	6.35612	4.45974	3.95331	5.29683	2.98963	3.04221	5.72018	2.56295	1.67784	4.39279	1.84327	2.19443	4.43476	4.3911
38
39	3.56598	6.04038	4.29112	3.73515	4.97978	2.41107	2.30693	5.35728	2.81802	1.47304	4.44843	1.87605	2.09641	4.23794	7.99993
40
41	3.52601	5.36571	4.19109	3.68619	3.84588	2.32352	2.42308	5.9985	2.83554	2.05369	4.32479	3.57683	1.90837	4.04543	5.27707
42
43	1.86478	2.68919	2.02644	1.85445	2.42916	1.21675	1.21682	2.54281	1.32506	1.07164	2.32242	2.44582	1.01596	1.92875	2.02186
44
45	2.13721	2.28834	2.51859	1.64147	1.85867	1.29943	0.3185	2.53562	1.19083	0.86783	2.14672	2.48719	0.95155	1.8429	1.72011
46
47	2.55304	2.91052	2.86202	2.07775	1.87099	1.39933	0.93107	2.21202	1.27007	1.02877	2.5642	2.87737	0.93668	1.86932	1.59685
48
49	2.46358	2.90527	2.23233	2.23201	1.60807	1.15127	1.24901	2.0591	1.38048	1.07257	2.48805	2.07588	1.13313	4.80894	1.58863
50
51	2.39668	2.41835	1.96409	1.80976	1.47853	1.3101	1.02278	2.10243	1.16064	1.09512	2.36803	2.21117	1.02459	4.71832	2.70747
52
53	2.442	1.72032	1.88942	1.51107	1.46067	1.0761	1.15821	2.01751	1.01452	0.8934	1.98311	1.74906	0.92938	3.49463	2.38379
54
55	1.96427	1.55493	1.83159	1.4154	1.33481	1.0959	1.60982	2.17081	1.2606	0.81151	1.73025	1.65896	0.70707	2.75852	2.02831
56
57	1.84324	1.45665	1.69345	1.47575	1.53829	0.93267	3.23342	2.90646	1.06786	0.62488	1.57189	1.60673	0.77875	2.32096	1.45925
58
59	4.15821	3.34413	4.20031	3.32247	5.21399	2.00641	6.78061	7.76308	3.53599	1.70299	4.15414	5.09219	2.056	4.98515	4.9885
60
61	6.62643	9.43331	5.95272	4.39951	4.1075	5.51951	5.79764	8.69096	5.10588	1.70785	5.22808	5.79778	2.32567	4.99199	5.36985
62
63	3.01715	4.26674	3.14689	2.8559	1.97887	0.80434	1.78927	2.60007	1.41739	1.11613	2.5498	3.37573	0.82421	2.03565	2.11182
64
65	3.13965	4.15627	3.32548	3.48408	2.85744	1.4098	2.20127	2.43112	1.30588	2.10658	4.46221	3.44436	1.20688	2.39005	2.03582
66
67	2.73274	3.53367	2.14428	3.2307	2.56864	1.6223	1.45153	2.05508	1.38888	2.24231	4.04701	3.19459	1.00096	2.34782	2.9377
68
69	2.53619	2.80347	2.01028	2.53598	2.14394	1.25103	1.44425	1.84402	1.29661	1.53898	3.08449	2.5591	0.89038	1.91044	2.52706
70
71	2.22914	2.43247	2.06247	1.84437	2.19664	1.09192	1.377	1.73012	1.11577	1.32488	2.96732	2.09128	0.60399	1.97622	2.04217
72
73	2.09785	1.94033	1.43454	1.35838	1.97388	0.98731	1.14038	1.80172	1.05904	1.42542	2.32935	1.7327	0.73237	1.76019	1.53463
74
75	2.00123	1.6114	1.35821	1.24525	1.7551	0.82657	1.45981	1.58586	0.97844	1.2558	2.12734	1.5375	0.67315	1.62996	1.63241
76
77	1.82741	1.25373	1.27636	1.13294	1.52176	0.73289	0.91635	1.68423	0.78731	1.19932	2.13935	1.46851	0.68405	1.33545	1.44572
78
79	1.57058	1.11493	1.00491	1.13295	1.93974	0.56077	1.46986	1.58259	0.73193	1.18005	1.75408	1.46936	0.46861	1.05926	1.25312
80
81	1.64232	1.75979	1.52925	0.80889	0.93622	4.23493	1.39697	1.45982	0.52144	0.9368	1.43451	0.9768	0.492	0.96411	1.45632
82
83	1.59487	0.55093	1.21681	0.68731	1.1763	3.947	1.84562	1.48414	0.54195	0.87023	1.33941	1.04755	0.55301	1.28137	1.10093
84
85	1.80527	0.66766	1.1361	1.58062	1.12608	3.44265	1.42017	1.58463	0.50416	0.88009	1.36548	1.07628	0.68917	1.23026	0.93701
86
87	1.78942	0.93967	1.02634	1.58802	1.09126	2.29454	2.11248	1.49816	0.62718	0.79848	1.5042	1.10593	0.66785	1.0517	0.94022
88
89	1.64311	0.77603	0.99209	1.07126	1.0413	1.56775	1.42491	1.62269	0.49007	0.52069	1.39654	0.93045	0.61711	1.06203	0.77169
90
91	1.65071	0.82307	0.97971	0.84786	1.04453	1.27342	1.09082	1.55619	0.435	0.50299	1.18209	0.90336	0.5152	1.00063	0.78782
92
93	1.53038	0.76681	0.79208	0.84604	0.97286	1.0907	1.00295	1.55674	0.44198	0.46931	1.18343	0.86299	0.39919	1.12578	0.87189
94
95	1.6099	0.84647	0.89938	0.84584	1.11507	0.93527	0.97561	4.45286	0.45603	0.46063	1.1901	0.78834	0.46986	1.06102	0.73358
96
97	1.51589	0.81234	0.76815	1.08171	0.98165	0.87807	1.69656	5.57367	0.5307	0.44332	1.00442	0.71434	0.43693	1.06349	0.83334
98
99	3.9538	4.75388	6.02628	7.63307	8.75507	1.75569	7.50239	13.0617	1.32065	4.2241	6.85624	2.69852	1.21063	2.32854	1.51965
100
101	10.9165	13.4575	15.044	9.55449	11.5933	1.54487	5.99856	6.33631	7.82647	8.03247	13.3731	11.2706	5.89315	8.60971	3.60969
102
103	3.64154	3.87013	6.01751	2.73305	4.91745	2.28099	2.88406	2.15822	3.42766	2.98785	4.58602	2.56313	1.36607	3.89961	2.49462
104
105	2.63233	1.95761	3.89808	1.42274	3.93587	2.24745	2.58118	1.64655	2.49434	2.26225	3.30029	2.42689	1.19022	3.04207	2.35567
106
107	2.18007	1.65343	2.54649	1.03238	3.12469	1.41555	2.09019	1.34375	2.96852	2.78149	2.50845	2.00003	1.36622	2.32353	1.87075
108
109	2.87508	1.30151	1.12979	1.07343	2.43909	1.09611	1.6048	1.21384	1.94585	1.91604	2.07271	1.80343	0.76945	1.83737	1.44151
110
111	2.66888	1.11431	1.52159	0.98878	2.40032	0.87745	2.28198	3.0633	1.30865	1.27169	1.94227	1.44547	0.8767	1.62055	1.32562
112
113	2.31923	0.83229	1.21579	0.94276	2.07225	0.75201	1.58695	3.01161	1.15674	1.00186	1.70626	1.38466	0.79376	1.57105	1.25084
114
115	3.73218	0.74747	1.13383	0.90465	1.88728	0.69106	1.25535	2.6198	0.90165	0.81501	1.43136	0.58769	0.66565	1.27073	1.29061

## Sheet: F5D
Insulin Secretion as a percentage of Total Insulin content at 16.7mM Glucose stimulation AUC (Figure 5D)
Males	Females
120.4	86.95
172.5	203.3
159.1	89.2
140.4	69.02
190.6	132.5
70.09	127.6
	73.37
	120.9
	125.7
Insulin Secretion as a percentage of Total Insulin content at IBMX stimulation AUC (Figure 5D)
Males	Females
36.39	39.01
42.71	48.52
35.14	24.82
29.01	13.22
29.87	33.2
21.03	36.85
	13.88
	33.82
	31.92
Insulin Secretion as a percentage of Total Insulin content at Epi stimulation AUC (Figure 5D)
Males	Females
17.08	14.14
11.64	15.59
12.55	6.648
10.35	10.51
14.03	16.83
23.22	12.54
	5.758
	12.14
	13.08
Insulin Secretion as a percentage of Total Insulin content at KCl stimulation AUC (Figure 5D)
Males	Females
44.3	39.72
48.59	60.36
60.51	29.16
44.27	34.1
57.55	56.13
16.1	37.71
	19.47
	35.91
	20

## Sheet: F5E
Glucagon Secretion as a percentage of Total Glucagon content (Figure 5E)
Time(min)	White Males			White Females					Black Males			Black Females
1	0.39254	0.745	5.45557	4.12467	4.30202	2.37418	8.70186	0.94438	1.13148	2.32437	1.53654	3.73513	1.04038	8.5402	1.78606
2
3	0.41385	0.74504	5.79618	5.04122	5.25822	2.17914	6.54004	1.11843	1.01524	2.28278	2.10208	3.81971	1.12187	9.11169	1.81716
4
5	0.46401	0.95334	5.54134	4.59672	4.79505	2.02303	4.70401	1.07323	1.0384	2.2667	2.42382	5.29434	1.02695	6.41376	1.88814
6
7	0.44792	0.82188	5.51827	4.61698	4.8149	1.98867	4.95887	1.04686	0.95462	2.03631	2.12773	4.21722	1.02103	5.69632	1.96536
8
9	0.4575	0.73716	5.35973	4.82035	5.02428	1.97696	4.14784	0.91846	0.8673	2.06652	1.75699	3.0927	0.93282	5.56062	1.96257
10
11	0.43833	0.64583	5.14793	4.51006	4.70189	1.76529	2.64934	1.03656	0.86192	2.40673	1.66188	2.95904	0.9033	4.78499	1.73623
12
13	0.22991	0.63693	4.47633	4.34748	4.53195	1.98084	2.05864	0.8414	0.8352	2.2685	1.24752	2.49376	0.69217	5.21827	1.76893
14
15	0.31264	0.67151	4.85	3.8514	4.01299	1.87039	1.83301	0.86196	0.7746	5.43312	0.75228	2.13045	0.9894	2.60519	1.94048
16
17	0.57072	0.49879	4.50302	2.82903	2.94751	1.43268	1.37111	0.65711	0.64447	2.36252	1.09416	2.48368	0.81044	3.23103	1.12702
18
19	0.46183	0.45533	4.08124	2.55242	2.66137	1.292	1.38815	0.71879	0.56337	2.20862	1.32694	2.43474	0.63792	3.567	1.00299
20
21	0.33618	0.42747	3.7216	2.48407	2.59207	1.23402	1.27729	0.73485	0.47514	7.29301	1.27101	2.27692	0.61435	3.9739	0.89615
22
23	0.23959	0.38175	3.94011	2.05213	2.13906	1.1869	1.32732	0.65599	0.47068	4.23154	1.36596	1.66528	0.63761	3.78041	1.06759
24
25	0.19712	0.37282	3.84986	2.45426	2.55947	1.20509	0.81852	0.59434	0.50098	2.31401	1.09457	1.80185	0.51248	3.88866	0.81475
26
27	0.24848	0.42301	3.77574	3.48005	3.629	1.33996	1.26483	0.6634	0.44703	2.22562	1.30484	2.04079	0.58281	5.04102	1.26988
28
29	0.25607	0.36398	3.82144	3.03408	3.16478	1.3043	1.21316	0.65176	0.50676	2.91481	1.26329	2.03085	0.53937	4.45623	0.19879
30
31	0.23499	0.40183	3.79711	3.77215	3.9391	1.23195	1.31567	0.6303	0.49917	3.99056	1.22164	1.91244	0.63661	4.49133	1.42342
32
33	0.28623	0.30044	3.83859	3.08949	3.22193	1.11627	1.1261	0.54579	0.48403	3.46684	1.25522	1.95377	0.54613	3.49195	0.17849
34
35	0.27726	0.29154	4.07673	3.15987	3.29415	0.93923	1.125	0.50832	0.46086	2.37594	1.15623	1.83022	0.5192	3.34868	0.89357
36
37	0.25867	0.35053	3.67917	2.37	2.4689	0.88687	0.83743	0.4977	0.43101	1.88506	1.21621	1.70676	0.3784	3.09426	0.84767
38
39	0.24829	0.42987	3.28826	3.95115	4.11352	1.02264	1.03521	0.50865	0.44658	1.9252	0.98566	1.68708	0.39237	3.35558	3.60199
40
41	0.25826	0.28377	3.40595	8.24144	8.58006	1.01833	1.0939	0.54778	0.44615	1.51207	0.85262	1.59671	0.47802	3.46099	1.67624
42
43	0.22298	0.23246	3.43676	6.56154	6.84804	1.01506	1.06049	0.50934	0.431	3.77935	0.88446	1.34392	0.39094	3.3206	2.17191
44
45	0.26049	0.23025	5.78707	5.26689	5.49968	1.68012	2.23607	0.59258	0.85677	2.30817	0.8744	1.72287	0.38704	3.97373	1.93425
46
47	0.26917	0.20125	5.88427	5.2071	5.43464	1.32527	2.29305	0.46994	0.73969	1.78342	0.88036	1.32111	0.39398	3.9049	1.49502
48
49	0.24481	0.25026	4.83702	4.05218	4.22928	1.44293	1.85357	0.43157	0.70676	1.64084	0.90205	1.39858	0.46164	12.6083	1.01141
50
51	0.32435	0.43881	4.81621	5.41307	5.65578	1.36135	1.64062	0.55444	0.70191	1.72681	1.08622	1.67015	0.54756	12.764	2.0834
52
53	0.38099	0.3295	4.54342	4.13626	4.32002	1.24952	1.48124	0.53992	0.60076	1.50805	0.90811	1.77732	0.48104	8.16064	1.86693
54
55	0.4831	0.28933	4.11474	3.60803	3.76815	1.29596	1.29568	0.55776	0.52859	1.66612	0.96779	1.62927	0.46674	5.86346	0.75784
56
57	0.53535	0.27484	4.04715	3.63381	3.79256	1.1907	0.98804	0.54898	0.52547	1.65676	0.95977	1.66357	0.47915	4.94142	1.53535
58
59	0.76407	1.09932	14.352	16.9417	17.6748	13.6253	6.80139	1.91853	1.84873	9.14991	2.64136	4.91367	1.55734	13.7361	8.13088
60
61	1.032	0.84525	15.5701	24.4083	25.4045	19.0973	5.84196	2.15095	1.54931	9.35645	1.2543	4.33056	1.86552	12.2236	5.11932
62
63	0.42266	0.24811	3.0697	4.9019	5.10785	2.24821	1.58313	0.8154	0.50676	2.27529	1.01138	1.47531	0.45792	3.78979	1.95694
64
65	0.58408	0.24475	3.82812	4.72218	4.91771	1.00627	1.77918	0.94302	0.61994	2.49919	1.32861	1.9787	0.51906	4.21929	2.14584
66
67	0.63297	0.21576	3.30526	4.8926	5.1159	1.05487	1.91864	0.80364	0.66272	1.74387	1.12649	1.66849	0.43829	4.75163	2.64185
68
69	0.51112	0.19573	3.34545	3.69508	3.84931	0.94769	1.69249	0.73828	0.63464	1.88657	0.99153	1.38361	0.4417	4.05209	2.47907
70
71	0.48957	0.19461	3.40011	4.05626	4.22109	0.79942	1.53879	0.639	0.46353	1.68749	0.89835	1.31925	0.54531	3.85515	2.01678
72
73	0.44425	0.20352	3.0033	3.03304	3.16568	0.78676	1.0864	0.55408	0.40961	1.4692	0.75535	1.22567	0.39578	4.02878	1.90947
74
75	0.46191	0.25931	3.24838	3.19768	3.3315	0.79098	1.02491	0.53979	0.41587	1.47311	0.77924	1.45103	0.37858	3.81505	2.28943
76
77	0.38325	0.1857	3.31411	3.0794	3.21197	0.76479	0.94844	0.50216	0.42653	1.31977	0.76141	1.2917	0.47301	3.76541	2.17185
78
79	0.7983	0.70709	10.8623	9.60296	10.0401	4.43597	3.79241	2.09323	1.9501	10.4502	2.15752	3.70452	1.29625	10.088	8.28184
80
81	1.50256	1.34413	18.4953	22.2501	23.3016	4.29823	5.06624	3.16142	2.26216	10.9379	5.18061	3.36729	1.5989	7.87813	3.55308
82
83	0.38262	0.47532	3.95771	5.23949	5.47902	1.39106	2.10639	1.00331	0.79503	3.14703	5.13922	1.74386	0.60015	4.09002	2.06419
84
85	0.42142	0.60912	3.51518	4.54259	4.73447	0.89088	1.47398	0.91731	0.97511	1.85834	3.44836	2.03944	0.51364	3.7415	1.94471
86
87	0.44739	0.4922	2.6503	5.77424	6.03691	1.03929	1.43927	0.73484	0.68954	1.63377	1.8545	1.69878	0.5096	2.94461	1.62492
88
89	0.72431	0.29487	2.54797	4.26719	4.46129	0.68794	0.98396	0.65712	0.5358	1.37259	1.19777	1.38857	0.3848	2.79293	1.565
90
91	0.90667	0.20906	2.38669	3.11546	3.25317	0.64926	0.91369	0.47436	0.38826	1.3862	0.94411	1.21307	0.32719	2.96115	1.49419
92
93	0.68545	0.15334	2.51067	2.84559	2.97054	0.5892	0.85183	0.41622	0.42345	1.17127	0.8013	1.21236	0.29713	3.01609	1.64953
94
95	0.307	0.07533	2.43418	2.93427	3.06197	0.68906	0.76465	0.40721	0.45466	0.71913	0.70625	1.20757	0.27106	2.65378	1.91457
96
97	0.19106	0.17229	2.227	2.36932	2.47182	0.8058	0.82779	0.32669	0.45464	1.23051	0.84067	1.04571	0.29938	2.65159	0.96035
98
99	0.13246	0.77332	8.29129	7.85347	8.22864	2.2574	3.61798	2.06833	2.97044	7.00622	1.35887	2.54859	0.67051	6.80601	2.30222
100
101	7.79976	5.16227	25.364	13.442	14.0719	11.9593	22.6454	14.3316	6.38631	21.2361	0.58506	19.5972	10.7022	9.87312	4.58004
102
103	3.67889	1.7225	8.83724	4.90758	5.12863	5.77768	9.05814	4.36669	1.36494	10.6458	3.67141	12.8209	4.30091	5.96256	4.28343
104
105	2.53278	0.73184	7.10438	5.86905	6.11836	2.921	7.39548	2.60638	0.71142	8.23506	4.05166	8.69713	2.04099	6.18867	4.92925
106
107	1.17942	0.27595	4.49093	5.30517	5.53196	6.32973	5.98731	1.19078	0.40874	4.30012	1.79704	4.12271	1.00174	4.94275	3.77318
108
109	1.00438	0.16784	3.63408	3.77932	3.95158	3.17893	0.79554	0.72781	0.4591	2.5651	1.48968	2.50706	0.55377	3.73686	2.2263
110
111	0.87327	0.15448	3.25103	6.98212	7.28052	1.71319	2.63732	0.65577	0.47956	1.88792	1.2358	1.86957	0.38525	3.54464	2.62061
112
113	0.69899	0.14332	3.03788	6.05541	6.3121	1.26332	2.10969	0.54232	0.41987	2.23334	1.07115	1.40367	0.396	3.74843	2.50584
114
115	3.8791	0.13553	2.7793	5.07828	5.29154	1.11596	1.36223	0.34516	0.38555	2.08884	0.90049	1.26855	0.3413	3.24903	2.68126

## Sheet: F5F
Glucagon Secretion as a percentage of Total Glucagon content at 5.6mM Glucose stimulation AUC (Figure 5F)
White Males	White Females	Black Males	Black Females
3.502	37.45	8.015	33.49
6.523	39.06	17.56	8.313
44.53	16.73	16.6	56.54
	45.26		15.09
	8.34
Glucagon Secretion as a percentage of Total Glucagon content at IBMX stimulation AUC (Figure 5B)
White Males	White Females	Black Males	Black Females
6.575	108.1	10.01	28.37
5.469	112.6	49.04	9.706
82.02	74.63	14.03	79.46
	33.5	14.03	36.39
	12.37
Glucagon Secretion as a percentage of Total Glucagon content at Epi stimulation AUC (Figure 5B)
White Males	White Females	Black Males	Black Females
6.172	81.81	11.42	20.96
5.848	85.59	52.25	7.977
73.46	21.91	29.16	51.62
	24.35		31.91
	13.94
Glucagon Secretion as a percentage of Total Glucagon content at KCl stimulation AUC (Figure 5B)
White Males	White Females	Black Males	Black Females
25.95	60.64	22.61	79.68
16.22	63.45	87.24	33.69
94.32	43.72	16.12	54.12
	78.87		28.22
	44.47

## Sheet: F5G
Glucagon Secretion as a percentage of Total Glucagon content M and F (Figure 5G)
Time (Min)	Males						Females
1	0.39254	0.745	5.45557	1.13148	2.32437	1.53654	4.12467	4.30202	2.37418	8.70186	0.94438	3.73513	1.04038	8.5402	1.78606
2
3	0.41385	0.74504	5.79618	1.01524	2.28278	2.10208	5.04122	5.25822	2.17914	6.54004	1.11843	3.81971	1.12187	9.11169	1.81716
4
5	0.46401	0.95334	5.54134	1.0384	2.2667	2.42382	4.59672	4.79505	2.02303	4.70401	1.07323	5.29434	1.02695	6.41376	1.88814
6
7	0.44792	0.82188	5.51827	0.95462	2.03631	2.12773	4.61698	4.8149	1.98867	4.95887	1.04686	4.21722	1.02103	5.69632	1.96536
8
9	0.4575	0.73716	5.35973	0.8673	2.06652	1.75699	4.82035	5.02428	1.97696	4.14784	0.91846	3.0927	0.93282	5.56062	1.96257
10
11	0.43833	0.64583	5.14793	0.86192	2.40673	1.66188	4.51006	4.70189	1.76529	2.64934	1.03656	2.95904	0.9033	4.78499	1.73623
12
13	0.22991	0.63693	4.47633	0.8352	2.2685	1.24752	4.34748	4.53195	1.98084	2.05864	0.8414	2.49376	0.69217	5.21827	1.76893
14
15	0.31264	0.67151	4.85	0.7746	5.43312	0.75228	3.8514	4.01299	1.87039	1.83301	0.86196	2.13045	0.9894	2.60519	1.94048
16
17	0.57072	0.49879	4.50302	0.64447	2.36252	1.09416	2.82903	2.94751	1.43268	1.37111	0.65711	2.48368	0.81044	3.23103	1.12702
18
19	0.46183	0.45533	4.08124	0.56337	2.20862	1.32694	2.55242	2.66137	1.292	1.38815	0.71879	2.43474	0.63792	3.567	1.00299
20
21	0.33618	0.42747	3.7216	0.47514	7.29301	1.27101	2.48407	2.59207	1.23402	1.27729	0.73485	2.27692	0.61435	3.9739	0.89615
22
23	0.23959	0.38175	3.94011	0.47068	4.23154	1.36596	2.05213	2.13906	1.1869	1.32732	0.65599	1.66528	0.63761	3.78041	1.06759
24
25	0.19712	0.37282	3.84986	0.50098	2.31401	1.09457	2.45426	2.55947	1.20509	0.81852	0.59434	1.80185	0.51248	3.88866	0.81475
26
27	0.24848	0.42301	3.77574	0.44703	2.22562	1.30484	3.48005	3.629	1.33996	1.26483	0.6634	2.04079	0.58281	5.04102	1.26988
28
29	0.25607	0.36398	3.82144	0.50676	2.91481	1.26329	3.03408	3.16478	1.3043	1.21316	0.65176	2.03085	0.53937	4.45623	0.19879
30
31	0.23499	0.40183	3.79711	0.49917	3.99056	1.22164	3.77215	3.9391	1.23195	1.31567	0.6303	1.91244	0.63661	4.49133	1.42342
32
33	0.28623	0.30044	3.83859	0.48403	3.46684	1.25522	3.08949	3.22193	1.11627	1.1261	0.54579	1.95377	0.54613	3.49195	0.17849
34
35	0.27726	0.29154	4.07673	0.46086	2.37594	1.15623	3.15987	3.29415	0.93923	1.125	0.50832	1.83022	0.5192	3.34868	0.89357
36
37	0.25867	0.35053	3.67917	0.43101	1.88506	1.21621	2.37	2.4689	0.88687	0.83743	0.4977	1.70676	0.3784	3.09426	0.84767
38
39	0.24829	0.42987	3.28826	0.44658	1.9252	0.98566	3.95115	4.11352	1.02264	1.03521	0.50865	1.68708	0.39237	3.35558	3.60199
40
41	0.25826	0.28377	3.40595	0.44615	1.51207	0.85262	8.24144	8.58006	1.01833	1.0939	0.54778	1.59671	0.47802	3.46099	1.67624
42
43	0.22298	0.23246	3.43676	0.431	3.77935	0.88446	6.56154	6.84804	1.01506	1.06049	0.50934	1.34392	0.39094	3.3206	2.17191
44
45	0.26049	0.23025	5.78707	0.85677	2.30817	0.8744	5.26689	5.49968	1.68012	2.23607	0.59258	1.72287	0.38704	3.97373	1.93425
46
47	0.26917	0.20125	5.88427	0.73969	1.78342	0.88036	5.2071	5.43464	1.32527	2.29305	0.46994	1.32111	0.39398	3.9049	1.49502
48
49	0.24481	0.25026	4.83702	0.70676	1.64084	0.90205	4.05218	4.22928	1.44293	1.85357	0.43157	1.39858	0.46164	12.6083	1.01141
50
51	0.32435	0.43881	4.81621	0.70191	1.72681	1.08622	5.41307	5.65578	1.36135	1.64062	0.55444	1.67015	0.54756	12.764	2.0834
52
53	0.38099	0.3295	4.54342	0.60076	1.50805	0.90811	4.13626	4.32002	1.24952	1.48124	0.53992	1.77732	0.48104	8.16064	1.86693
54
55	0.4831	0.28933	4.11474	0.52859	1.66612	0.96779	3.60803	3.76815	1.29596	1.29568	0.55776	1.62927	0.46674	5.86346	0.75784
56
57	0.53535	0.27484	4.04715	0.52547	1.65676	0.95977	3.63381	3.79256	1.1907	0.98804	0.54898	1.66357	0.47915	4.94142	1.53535
58
59	0.76407	1.09932	14.352	1.84873	9.14991	2.64136	16.9417	17.6748	13.6253	6.80139	1.91853	4.91367	1.55734	13.7361	8.13088
60
61	1.032	0.84525	15.5701	1.54931	9.35645	1.2543	24.4083	25.4045	19.0973	5.84196	2.15095	4.33056	1.86552	12.2236	5.11932
62
63	0.42266	0.24811	3.0697	0.50676	2.27529	1.01138	4.9019	5.10785	2.24821	1.58313	0.8154	1.47531	0.45792	3.78979	1.95694
64
65	0.58408	0.24475	3.82812	0.61994	2.49919	1.32861	4.72218	4.91771	1.00627	1.77918	0.94302	1.9787	0.51906	4.21929	2.14584
66
67	0.63297	0.21576	3.30526	0.66272	1.74387	1.12649	4.8926	5.1159	1.05487	1.91864	0.80364	1.66849	0.43829	4.75163	2.64185
68
69	0.51112	0.19573	3.34545	0.63464	1.88657	0.99153	3.69508	3.84931	0.94769	1.69249	0.73828	1.38361	0.4417	4.05209	2.47907
70
71	0.48957	0.19461	3.40011	0.46353	1.68749	0.89835	4.05626	4.22109	0.79942	1.53879	0.639	1.31925	0.54531	3.85515	2.01678
72
73	0.44425	0.20352	3.0033	0.40961	1.4692	0.75535	3.03304	3.16568	0.78676	1.0864	0.55408	1.22567	0.39578	4.02878	1.90947
74
75	0.46191	0.25931	3.24838	0.41587	1.47311	0.77924	3.19768	3.3315	0.79098	1.02491	0.53979	1.45103	0.37858	3.81505	2.28943
76
77	0.38325	0.1857	3.31411	0.42653	1.31977	0.76141	3.0794	3.21197	0.76479	0.94844	0.50216	1.2917	0.47301	3.76541	2.17185
78
79	0.7983	0.70709	10.8623	1.9501	10.4502	2.15752	9.60296	10.0401	4.43597	3.79241	2.09323	3.70452	1.29625	10.088	8.28184
80
81	1.50256	1.34413	18.4953	2.26216	10.9379	5.18061	22.2501	23.3016	4.29823	5.06624	3.16142	3.36729	1.5989	7.87813	3.55308
82
83	0.38262	0.47532	3.95771	0.79503	3.14703	5.13922	5.23949	5.47902	1.39106	2.10639	1.00331	1.74386	0.60015	4.09002	2.06419
84
85	0.42142	0.60912	3.51518	0.97511	1.85834	3.44836	4.54259	4.73447	0.89088	1.47398	0.91731	2.03944	0.51364	3.7415	1.94471
86
87	0.44739	0.4922	2.6503	0.68954	1.63377	1.8545	5.77424	6.03691	1.03929	1.43927	0.73484	1.69878	0.5096	2.94461	1.62492
88
89	0.72431	0.29487	2.54797	0.5358	1.37259	1.19777	4.26719	4.46129	0.68794	0.98396	0.65712	1.38857	0.3848	2.79293	1.565
90
91	0.90667	0.20906	2.38669	0.38826	1.3862	0.94411	3.11546	3.25317	0.64926	0.91369	0.47436	1.21307	0.32719	2.96115	1.49419
92
93	0.68545	0.15334	2.51067	0.42345	1.17127	0.8013	2.84559	2.97054	0.5892	0.85183	0.41622	1.21236	0.29713	3.01609	1.64953
94
95	0.307	0.07533	2.43418	0.45466	0.71913	0.70625	2.93427	3.06197	0.68906	0.76465	0.40721	1.20757	0.27106	2.65378	1.91457
96
97	0.19106	0.17229	2.227	0.45464	1.23051	0.84067	2.36932	2.47182	0.8058	0.82779	0.32669	1.04571	0.29938	2.65159	0.96035
98
99	0.13246	0.77332	8.29129	2.97044	7.00622	1.35887	7.85347	8.22864	2.2574	3.61798	2.06833	2.54859	0.67051	6.80601	2.30222
100
101	7.79976	5.16227	25.364	6.38631	21.2361	0.58506	13.442	14.0719	11.9593	22.6454	14.3316	19.5972	10.7022	9.87312	4.58004
102
103	3.67889	1.7225	8.83724	1.36494	10.6458	3.67141	4.90758	5.12863	5.77768	9.05814	4.36669	12.8209	4.30091	5.96256	4.28343
104
105	2.53278	0.73184	7.10438	0.71142	8.23506	4.05166	5.86905	6.11836	2.921	7.39548	2.60638	8.69713	2.04099	6.18867	4.92925
106
107	1.17942	0.27595	4.49093	0.40874	4.30012	1.79704	5.30517	5.53196	6.32973	5.98731	1.19078	4.12271	1.00174	4.94275	3.77318
108
109	1.00438	0.16784	3.63408	0.4591	2.5651	1.48968	3.77932	3.95158	3.17893	0.79554	0.72781	2.50706	0.55377	3.73686	2.2263
110
111	0.87327	0.15448	3.25103	0.47956	1.88792	1.2358	6.98212	7.28052	1.71319	2.63732	0.65577	1.86957	0.38525	3.54464	2.62061
112
113	0.69899	0.14332	3.03788	0.41987	2.23334	1.07115	6.05541	6.3121	1.26332	2.10969	0.54232	1.40367	0.396	3.74843	2.50584
114
115	3.8791	0.13553	2.7793	0.38555	2.08884	0.90049	5.07828	5.29154	1.11596	1.36223	0.34516	1.26855	0.3413	3.24903	2.68126

## Sheet: F5H
Glucagon Secretion as a percentage of Total Glucagon content at 5.6mM Glucose stimulation AUC (Figure 5H)
Males	Females
3.502	37.45
6.523	39.06
44.53	16.73
8.015	45.26
17.56	8.34
16.6	33.49
	8.313
	56.54
	15.09
Glucagon Secretion as a percentage of Total Glucagon content at IBMX stimulation AUC (Figure 5H)
Males	Females
6.575	108.1
5.469	112.6
82.02	74.63
10.01	33.5
49.04	12.37
14.03	28.37
14.03	9.706
	79.46
	36.39
Glucagon Secretion as a percentage of Total Glucagon content at Epi stimulation AUC (Figure 5H)
Males	Females
6.172	81.81
5.848	85.59
73.46	21.91
11.42	24.35
52.25	13.94
29.16	20.96
	7.977
	51.62
	31.91
Glucagon Secretion as a percentage of Total Glucagon content at KCl stimulation AUC (Figure 5H)
Males	Females
25.95	60.64
16.22	63.45
94.32	43.72
22.61	78.87
87.24	44.47
16.12	79.68
	33.69
	54.12
	28.22

## Sheet: F5I
OCR %age of baseline pmol/min (Figure 5I)
Time (min)	White Males			White Females					Black Males			Black Females
1	101.36	59.23	119.34	74.72	97.54	107.56	101.52	108.74	104.82			105.28	102.46
10	96.75	88.02	107.82	95.27	101.03	102.92	101.91	104.11	103.02			101.19	101.67
18	100.98	111.33	97.71	107.1	100.69	99.8	100.44	99.82	99.42	94.65	96.59	101.63	100.39	99.724	103.299
27	102.99	118.87	91.65	108.12	99.67	95.93	98.5	95.95	97.12	101.54	102.23	97.01	98.67	98.9867	99.1339
35	97.93	122.54	83.48	114.79	101.07	93.79	97.63	91.38	95.62	103.81	101.17	94.88	96.81	101.289	97.5667
44	92.33	87.65	76.19	117.5	92.24	79.61	86.6	87.85	91.49	95.59	97.82	98.36	92.14	96.2418	88.9835
52	104.69	79.26	88.41	144.49	110.63	92.35	100.84	104.55	116.03	105.27	101.5	113.02	104.28	107.163	101.788
61	113.94	67.64	90.29	159.1	119.47	98.89	103.63	110.88	131.25	99.39	97.65	116.73	108.46	118.403	110.132
69	115.41	65.97	90.89	166.17	128.56	103.57	106.58	115.12	139.1	94.32	92.68	119.05	110.41	127.552	113.372
78	119.51	67.81	89.37	173.96	136.71	105.08	108.63	117.32	146.04	89.36	83.03	120.48	110.84	131.961	115.847
86	123.27	93.22	94.49	157.12	138.52	108.96	109.94	119.35	142.27	76.39	81.29	115.82	105.71	131.365	116.158
95	105.95	82.93	92.72	160.06	121.53	101.95	97.77	113.73	112.64	84.37	80.21	101.15	96.13	136.054	97.8593
103	95.04	95.6	89.49	148.27	105.2	89.6	87.19	98.71	85.8	87.32	78.47	88.53	86.28	117.958	81.1467
112	87.61	116.07	78.85	124.59	92.19	81.22	79.55	85.57	70.19	91.3	74.93	77.53	77.36	104.976	72.4644
120	67	112.14	66.34	97.29	79.89	74.03	70.97	75.07	60.51	89.62	73.8	70.04	70.9	91.3891	66.4701
129	62.33	106.96	59.34	94.44	72.4	71.16	64.61	69.17	53.68	85.83	72.59	116.68	63.94	83.5709	61.8864
137	59.27	87.31	55.66	84.47	67.37	64.7	60.11	63.43	46.78	85.48	73.26	113.92	60.28	78.0353	56.5671
146	141.34	94.07	55.09	185.65	157.98	91.45	101.64	97.12	159.68	146.32	127	101.34	106.53	113.583	125.095
155	147.67	80.43	65.74	236.32	184.69	105.7	109.94	106.34	177.81	163.68	139.36	88.03	112.36	139.568	146.934
163	138.07	75.34	72.19	248.7	175.68	108.75	107	102.55	158.5	157.64	129.57	79.79	110.21	139.317	136.515
172	126.22	78.38	71.6	236.39	166.51	104.12	103.53	96.67	141.36	143.04	119.09	75.1	100.5	132.504	127.876
180	117.28	89.29	68.73	239.26	158.72	96.96	96.94	88.61	123.99	132.47	107.7	69.81	95.69	127.571	117.547
189	109.4	117.65	64.99	214.01	154.05	89.19	91.53	92.12	114.58	124.54	115.09	74.32	94.84	119.269	114.266
197	89	114.25	64.47	172.43	151.34	86.84	65.58	71.12	105.33	94.56	70.43	55.07	67.77	94.0255	77.1732
206	76.31	88.63	59.23	128.34	137.76	85	53.06	53.74	105.82	70.13	49.37	48.44	46.45	79.1514	60.0512
214	57.77	87.43	50.11	112.39	111.73	80.5	46.55	45.1	62.1	60.91	41.97	44.03	36.59	68.4781	51.1366
223	47.44	87.57	42.6	92.73	89.47	65.79	41.97	39.84	44.44	53.61	40.89	39.34	31.98	61.8401	47.1197
231	46.35	97.31	38	88.71	73.69	61.62	37.76	36.89	38.85	47.37	34.35	36.02	26.94	57.1824	45.2812
240	42.35	99.22	35.88	75.71	61.34	56.87	34.66	34.43	30.44	42.4	35.68	34.67	24.27	49.3611	42.2662

## Sheet: F5J
Basal respiration pmol/min Figure 5J
White Males	White Females	Black Males	Black Females
96.7497	74.7198	95.6196	94.8838
59.2333	97.5415	94.6478	96.8056
83.481	93.789	96.5936	98.9867
	97.6276		97.5667
	91.3786
Glucose respiration pmol/min Figure 5J
White Males	White Females	Black Males	Black Females
22.7629	99.2417	50.4196	25.594
63.3056	39.173	10.6225	14.0318
7.40435	11.2957	4.91057	32.9741
	11.0044		18.28
	25.9452
Max respiration pmol/min Figure 5J
White Males	White Females	Black Males	Black Females
147.673	248.702	177.809	101.336
94.0673	184.685	163.682	112.355
72.1866	108.753	139.364	139.568
	109.94		146.934
	106.344
ATP mediated respiration pmol/min Figure 5J
White Males	White Females	Black Males	Black Females
60.2412	89.495	18.2878	50.4424
4.72458	69.3489	28.8804	48.1791
35.2265	40.387	28.918	53.9255
	48.5188		59.2796
	53.8911
Non-ETC respiration pmol/min Figure 5J
White Males	White Females	Black Males	Black Females
42.3498	75.7052	30.439	34.6668
87.4345	61.342	42.4011	24.2691
35.8783	56.8689	34.3456	49.3611
	34.6555		42.2662
	34.4314
Coupling efficiency pmol/min Figure 5J
White Males	White Females	Black Males	Black Females
62.2651	119.774	19.1256	53.1623
7.97622	71.0968	30.5135	49.7689
42.197	43.0615	29.9378	54.4775
	49.6978		60.758
	58.9757

[truncated: 2 more sheets: F5K, F5L]
